# Supplementary material for: Cloning of a Novel 6-Chloronicotinic Acid Chlorohydrolase from the Newly Isolated 6-Chloronicotinic Acid Mineralizing Bradyrhizobiaceae Strain SG-6C
Source: PLoS One. 2012 Nov 30;7(11):e51162. doi: 10.1371/journal.pone.0051162 (PMC3511419; doi:10.1371/journal.pone.0051162)
Supplement: Table S2 — ORFs on the SG-6C ICE. Details of the ORFs found on the SG-6C ICE. Annotated functions and size for each ORF are shown, as well as the percent identity to the best BLAST hit. An e-value cutoff of 0.1 was used to construct this list. (XLSX) [file pone.0051162.s003.xlsx]

## Sheet: Sheet 1 - Table 1
ORF	Accession number	Annotation	Size (bp)	Best BLAST hit	% identity	e-value	Annotation of best hit	Organism of best hit
CSIRO_0001	EGP10225.1	phage integrase	1409	ZP_01045520.1	82.34	0	Phage integrase	Nitrobacter sp. Nb-311A
CSIRO_0002	EGP10226.1	hypothetical protein	176	ZP_09423622.1	76.79	5e-22	putative integrase; KpLE2 phage-like element	Bradyrhizobium sp. ORS 375
CSIRO_0003	EGP10227.1	phage integrase	1172	YP_004106987.1	94.36	0	integrase family protein	Rhodopseudomonas palustris DX-1
CSIRO_0004	EGP10228.1	hypothetical protein	164	YP_005606316.1	46.51	0.009	hypothetical protein	Bradyrhizobium japonicum USDA 6
CSIRO_0005	EGP10229.1	putative exported protein	986	ZP_08630916.1	49.83	3e-97	tricarboxylate transport protein	Bradyrhizobiaceae bacterium SG-6C
CSIRO_0006	EGP10230.1	selenoprotein	554	YP_761180.1	37.95	5e-25	selenoprotein	Hyphomonas neptunium ATCC 15444
CSIRO_0007	EGP10231.1	hypothetical protein	1451	ZP_01618377.1	52.84	9e-171	hypothetical protein GP2143_12049	marine gamma proteobacterium HTCC2143
CSIRO_0008	EGP10232.1	thioredoxin reductase	992	YP_002822784.1	68.08	2e-151	thioredoxin reductase	Sinorhizobium fredii NGR234
CSIRO_0009	EGP10233.1	hypothetical protein	416
CSIRO_0010	EGP10234.1	hypothetical protein	383	ZP_09080729.1	35.24	7e-12	acyl-CoA dehydrogenase type 2	Mycobacterium thermoresistibile ATCC 19527
CSIRO_0011	EGP10235.1	hypothetical protein	359	YP_002947174.1	32.04	1e-07	Acyl-CoA dehydrogenase type 2 domain protein	Variovorax paradoxus S110
CSIRO_0012	EGP10236.1	putative translation initiation inhibitor, yjgF family	413	CAQ18126.1	51.11	5e-38	conserved hypothetical protein	Ralstonia solanacearum MolK2
CSIRO_0013	EGP10237.1	hypothetical protein	413	ZP_09849966.1	44.64	1e-20	hypothetical protein SproM1_15299	Serinicoccus profundi MCCC 1A05965
CSIRO_0014	EGP10238.1	amidohydrolase	1394	ZP_08626964.1	67.46	0	methylthioadenosine deaminase	Bradyrhizobiaceae bacterium SG-6C
CSIRO_0015	EGP10239.1	hypothetical protein	164
CSIRO_0016	EGP10240.1	major facilitator superfamily MFS_1	1283	ZP_08665911.1	58.84	1e-147	major facilitator transporter	Paracoccus sp. TRP
CSIRO_0017	EGP10241.1	putative transposase	152	ZP_01048538.1	94.44	2e-15	putative transposase	Nitrobacter sp. Nb-311A
CSIRO_0018	EGP10242.1	hypothetical protein	167	YP_575675.1	75.76	3e-08	IstB-like ATP-binding protein	Nitrobacter hamburgensis X14
CSIRO_0019	EGP10243.1	ABC transporter substrate-binding protein	1193	YP_001204209.1	72	0	branched-chain amino acid ABC transporter substrate-binding protein	Bradyrhizobium sp. ORS 278
CSIRO_0020	EGP10244.1	methylthioadenosine deaminase	1394	ZP_08626958.1	67.46	0	amidohydrolase	Bradyrhizobiaceae bacterium SG-6C
CSIRO_0021	EGP10245.1	hypothetical protein	146
CSIRO_0022	EGP10246.1	ABC transporter ATP-binding protein	719	YP_001860624.1	64.26	7e-110	ABC transporter	Burkholderia phymatum STM815
CSIRO_0023	EGP10247.1	branched-chain amino acid transport ATP-binding protein	773	ZP_10719954.1	63.71	6e-112	ABC-type branched-chain amino acid transport system, ATPase component	Herbaspirillum sp. CF444
CSIRO_0024	EGP10248.1	branched-chain amino acid ABC-type transport system protein	1847	YP_420840.1	55.19	0	branched chain amino acid ABC transporter	Magnetospirillum magneticum AMB-1
CSIRO_0025	EGP10249.1	ABC transporter substrate-binding protein	1226	YP_982653.1	56.72	1e-172	extracellular ligand-binding receptor	Polaromonas naphthalenivorans CJ2
CSIRO_0026	EGP10250.1	transcriptional regulator, LysR family	359	ZP_10366644.1	49.12	4e-37	LysR family transcriptional regulator	Ralstonia sp. PBA
CSIRO_0027	EGP10251.1	cyclohexanone monooxygenase	1514	YP_001615587.1	53.48	0	monooxygenase	Sorangium cellulosum 'So ce 56'
CSIRO_0028	EGP10252.1	hypothetical protein	209	YP_001992904.1	47.37	2e-07	GntR family transcriptional regulator	Rhodopseudomonas palustris TIE-1
CSIRO_0029	EGP10253.1	putative isomerase/decarboxylase	344	ZP_00999263.1	63.72	4e-42	possible isomerase/decarboxylase	Oceanicola batsensis HTCC2597
CSIRO_0030	EGP10254.1	putative fumarylacetoacetate hydrolase family protein	224	YP_001241825.1	69.7	1e-22	fumarylacetoacetate hydrolase family protein	Bradyrhizobium sp. BTAi1
CSIRO_0031	EGP10255.1	hypothetical protein	134
CSIRO_0032	EGP10256.1	hypothetical protein	338	ZP_08324506.1	44.68	6e-05	hypothetical protein HMPREF9439_02160	Parasutterella excrementihominis YIT 11859
CSIRO_0033	EGP10257.1	enoyl-CoA hydratase	788	YP_001417384.1	55.64	7e-91	enoyl-CoA hydratase/isomerase	Xanthobacter autotrophicus Py2
CSIRO_0034	EGP10258.1	hypothetical protein	860	YP_004979117.1	51.4	1e-102	hypothetical protein	Burkholderia sp. YI23
CSIRO_0035	EGP10259.1	ABC transporter, ATP-binding protein	752	ZP_07026115.1	45.49	3e-67	ABC transporter related protein
CSIRO_0036	EGP10260.1	ABC transporter permease	698	ZP_07026116.1	42.33	3e-47	binding-protein-dependent transport systems inner membrane component	Afipia sp. 1NLS2
CSIRO_0037	EGP10261.1	hypothetical protein	569	ZP_07928226.1	27.17	3e-10	conserved hypothetical protein	Fusobacterium ulcerans ATCC 49185
CSIRO_0038	EGP10262.1	hypothetical protein	209	ZP_06897343.1	41.82	2e-05	MarR family transcriptional regulator	Roseomonas cervicalis ATCC 49957
CSIRO_0039	EGP10263.1	amidase	1151	YP_001264869.1	32.6	2e-39	amidase	Sphingomonas wittichii RW1
CSIRO_0040	EGP10264.1	3-oxoacyl-%28acyl-carrier protein%29 reductase	809	YP_644628.1	54.92	2e-90	short-chain dehydrogenase/reductase SDR	Rubrobacter xylanophilus DSM 9941
CSIRO_0041	EGP10265.1	long-chain-fatty-acid--CoA ligase	1499	ZP_01545062.1	42.94	9e-121	malonyl-CoA synthase	Stappia aggregata IAM 12614
CSIRO_0042	EGP10266.1	NAD%28P%29 transhydrogenase subunit beta	1397	ZP_10082849.1	94.41	0	NAD/NADP transhydrogenase beta subunit	Bradyrhizobium sp. WSM1253
CSIRO_0043	EGP10267.1	NAD%28P%29 transhydrogenase alpha subunit	317	ZP_10082850.1	97.14	1e-64	hypothetical protein Bra1253DRAFT_03607	Bradyrhizobium sp. WSM1253
CSIRO_0044	EGP10268.1	NAD%28P%29 transhydrogenase alpha subunit	1124	ZP_10082851.1	93.32	0	NAD/NADP transhydrogenase alpha subunit	Bradyrhizobium sp. WSM1253
CSIRO_0045	EGP10269.1	carbon monoxide dehydrogenase G protein	449	NP_949141.1	73.83	8e-77	hypothetical protein	Rhodopseudomonas palustris CGA009
CSIRO_0046	EGP10270.1	carbon monoxide dehydrogenase large chain	2192	ZP_05784417.1	57.04	0	xanthine dehydrogenase, molybdenum binding subunit apoprotein	Citreicella sp. SE45
CSIRO_0047	EGP10271.1	carbon monoxide dehydrogenase small chain	497	ZP_10049096.1	64.71	2e-64	carbon monoxide dehydrogenase	Amycolatopsis sp. ATCC 39116
CSIRO_0048	EGP10272.1	carbon monoxide dehydrogenase medium chain	854	ZP_05784481.1	48.76	6e-66	molybdopterin dehydrogenase, FAD-binding protein	Citreicella sp. SE45
CSIRO_0049	EGP10273.1	hypothetical protein	206
CSIRO_0050	EGP10274.1	transcriptional regulator, MarR family	233	ZP_09647861.1	75.32	7e-29	transcriptional regulator	Bradyrhizobium sp. WSM471
CSIRO_0051	EGP10275.1	hypothetical protein	128
CSIRO_0052	EGP10276.1	hypothetical protein	116
CSIRO_0053	EGP10277.1	xanthine dehydrogenase family protein, large subunit	68.14	YP_004719016.1	51.33	5e-28	aldehyde oxidase and xanthine dehydrogenase molybdopterin binding protein	Sulfobacillus acidophilus TPY
CSIRO_0054	EGP10278.1	hypothetical protein	113
CSIRO_0055	EGP10279.1	hypothetical protein	161
CSIRO_0056	EGP10280.1	glutaryl-CoA dehydrogenase	1139	YP_004012189.1	78.57	0	acyl-CoA dehydrogenase domain-containing protein	Rhodomicrobium vannielii ATCC 17100
CSIRO_0057	EGP10281.1	hypothetical protein	233
CSIRO_0058	EGP10282.1	transcriptional regulator, MarR family	233	ZP_09436981.1	72.73	7e-30	putative transcriptional regulatory protein, MarR family	Bradyrhizobium sp. STM 3843
CSIRO_0059	EGP10283.1	hypothetical protein	383	YP_576773.1	66.67	2e-52	hypothetical protein Nham_1491	Nitrobacter hamburgensis X14
CSIRO_0060	EGP10284.1	hypothetical protein	206	YP_001239502.1	53.73	3e-17	hypothetical protein BBta_3503	Bradyrhizobium sp. BTAi1
CSIRO_0061	EGP10285.1	ABC transporter ATP-binding protein	704	ZP_09436980.1	84.19	2e-141	putative high-affinity branched-chain amino acid transport ATP-binding protein	Bradyrhizobium sp. STM 3843
CSIRO_0062	EGP10286.1	branched-chain amino acid transport ATP-binding protein	503	NP_770467.1	76.07	1e-87	ABC transporter ATP-binding protein	Bradyrhizobium japonicum USDA 110
CSIRO_0063	EGP10287.1	ABC transporter permease protein	488	ZP_09417970.1	72.44	8e-73	putative high-affinity branched-chain amino acid transport system permease protein livM (fragment)	Bradyrhizobium sp. ORS 375
CSIRO_0064	EGP10288.1	ABC transporter permease protein	1304	YP_005610873.1	85.61	0	ABC transporter permease	Bradyrhizobium japonicum USDA 6
CSIRO_0065	EGP10289.1	hypothetical protein	176	YP_534393.1	61.4	2e-15	hypothetical protein RPC_4552	Rhodopseudomonas palustris BisB18
CSIRO_0066	EGP10290.1	putative acetolactate synthase large subunit	1694	ABZ10277.1	33.21	2e-80	putative Thiamine pyrophosphate enzyme, N-terminal TPP-binding domain protein	uncultured marine microorganism HF4000_APKG10K24
CSIRO_0067	EGP10291.1	hypothetical protein	992	YP_001167752.1	55.59	5e-118	hypothetical protein Rsph17025_1553	Rhodobacter sphaeroides ATCC 17025
CSIRO_0068	EGP10292.1	transcriptional regulator, TetR family	740	YP_555486.1	42.04	6e-50	TetR family transcriptional regulator	Burkholderia xenovorans LB400
CSIRO_0069	EGP10293.1	putative exported protein	917	ZP_08628888.1	39.8	2e-64	putative exported protein	Bradyrhizobiaceae bacterium SG-6C
CSIRO_0070	EGP10294.1	hypothetical protein	170	ZP_09141097.1	58.14	1e-06	LysR family transcriptional regulator	Sphingomonas sp. KC8
CSIRO_0071	EGP10295.1	hypothetical protein	134	YP_006382014.1	46.51	0.0004	acyl-CoA dehydrogenase	Tistrella mobilis KA081020-065
CSIRO_0072	EGP10296.1	major facilitator superfamily MFS_1	1214	ZP_05359692.1	34.73	8e-70	permease of the major facilitator family protein	Acinetobacter radioresistens SK82
CSIRO_0074	EGP10297.1	short-chain dehydrogenase/reductase SDR	770	ZP_10771325.1	44.19	1e-66	hypothetical protein HSB1_33640	Halogranum salarium B-1
CSIRO_0075	EGP10298.1	OsmC-like protein	506	YP_510893.1	33.74	1e-21	OsmC-like protein	Jannaschia sp. CCS1
CSIRO_0076	EGP10299.1	putative gluconolactonase	935	YP_002299753.1	56.63	2e-116	gnl gene product	Rhodospirillum centenum SW
CSIRO_0077	EGP10300.1	regulatory protein	920	YP_293417.1	37.45	1e-39	LysR family transcriptional regulator	Ralstonia eutropha JMP134
CSIRO_0078	EGP10301.1	hypothetical protein	209	YP_459024.1	63.41	9e-06	TonB-dependent receptor	Erythrobacter litoralis HTCC2594
CSIRO_0079	EGP10302.1	hypothetical protein	152
CSIRO_0080	EGP10303.1	hypothetical protein	332	YP_004533981.1	38.61	4e-10	TonB-dependent receptor	Novosphingobium sp. PP1Y
CSIRO_0081	EGP10304.1	TonB-dependent receptor	332	YP_004533981.1	42.24	2e-17	TonB-dependent receptor	Novosphingobium sp. PP1Y
CSIRO_0082	EGP10305.1	hypothetical protein	122	NP_102654.1	87.1	6e-10	hypothetical protein	Mesorhizobium loti MAFF303099
CSIRO_0083	EGP10306.1	hypothetical protein	152	ZP_08627012.1	44.68	3e-07	transcriptional regulator, TetR family	Bradyrhizobiaceae bacterium SG-6C
CSIRO_0084	EGP10307.1	extracellular solute-binding protein	1049	ZP_10366384.1	34.18	1e-57	hypothetical protein MW7_3079	Ralstonia sp. PBA
CSIRO_0085	EGP10308.1	ABC transporter related protein	818	ZP_10366383.1	66.27	9e-109	ABC transporter related protein	Ralstonia sp. PBA
CSIRO_0086	EGP10309.1	ABC-type nitrate/sulfonate/bicarbonate transport system	770	ZP_10366382.1	55.6	3e-87	ABC transporter permease protein	Ralstonia sp. PBA
CSIRO_0087	EGP10310.1	hypothetical protein	185	ZP_10085267.1	60.61	0.002	transcriptional regulator	Bradyrhizobium sp. WSM1253
CSIRO_0088	EGP10311.1	hypothetical protein	149
CSIRO_0089	EGP10312.1	conjugative transfer protein TrbI	1217	YP_004106951.1	84.73	0	conjugation TrbI family protein	Rhodopseudomonas palustris DX-1
CSIRO_0090	EGP10313.1	conjugative transfer protein TrbG	1034	YP_005606923.1	85.47	0	conjugal transfer protein	Bradyrhizobium japonicum USDA 6
CSIRO_0091	EGP10314.1	conjugative transfer protein TrbF	557	YP_004106949.1	90.27	2e-118	conjugal transfer protein TrbF	Rhodopseudomonas palustris DX-1
CSIRO_0092	EGP10315.1	conjugative transfer protein TrbL	1229	YP_004106948.1	89.49	0	P-type conjugative transfer protein TrbL	Rhodopseudomonas palustris DX-1
CSIRO_0093	EGP10316.1	conjugative transfer protein TrbJ	710	ZP_10081934.1	89.79	6e-143	P-type conjugative transfer protein TrbJ	Bradyrhizobium sp. WSM1253
CSIRO_0094	EGP10317.1	conjugative transfer protein TrbE	2441	YP_004106946.1	90.52	0	type IV transporter subunit CagE/TrbE/VirB	Rhodopseudomonas palustris DX-1
CSIRO_0095	EGP10318.1	conjugative transfer protein TrbD	200	YP_004106945.1	95.45	4e-36	conjugal transfer protein TrbD	Rhodopseudomonas palustris DX-1
CSIRO_0096	EGP10319.1	conjugative transfer protein TrbC	227	YP_533398.1	96.36	9e-29	conjugal transfer protein TrbC	Rhodopseudomonas palustris BisB18
CSIRO_0097	EGP10320.1	conjugative transfer protein TrbB	914	ZP_10081938.1	93.09	0	P-type conjugative transfer ATPase TrbB	Bradyrhizobium sp. WSM1253
CSIRO_0098	EGP10321.1	hypothetical protein	1505	YP_004106942.1	71.4	0	major facilitator superfamily protein	Rhodopseudomonas palustris DX-1
CSIRO_0099	EGP10322.1	CopG domain-containing protein	428	ZP_10081947.1	91.37	2e-84	Ribbon-helix-helix protein, copG family	Bradyrhizobium sp. WSM1253
CSIRO_0100	EGP10323.1	type IV secretion system protein VirD4, TraG	1988	YP_004106940.1	93.2	0	TRAG family protein	Rhodopseudomonas palustris DX-1
CSIRO_0101	EGP10324.1	relaxase	1763	ZP_10081949.1	86.03	0	type IV secretory pathway, VirD2 component (relaxase)	Bradyrhizobium sp. WSM1253
CSIRO_0102	EGP10325.1	lytic transglycosylase	476	YP_005607887.1	72.78	2e-72	hypothetical protein	Bradyrhizobium japonicum USDA 6
CSIRO_0103	EGP10326.1	protease TraF	512	YP_005607886.1	85.88	1e-102	hypothetical protein	Bradyrhizobium japonicum USDA 6
CSIRO_0104	EGP10327.1	hypothetical protein	464	ZP_10081953.1	92.86	5e-102	Protein of unknown function (DUF2840)	Bradyrhizobium sp. WSM1253
CSIRO_0105	EGP10328.1	replication protein A	881	ZP_10081954.1	93.52	0	Replication initiator protein A	Bradyrhizobium sp. WSM1253
CSIRO_0106	EGP10329.1	hypothetical protein	281	ZP_10081955.1	97.85	9e-58	hypothetical protein Bra1253DRAFT_02684	Bradyrhizobium sp. WSM1253
CSIRO_0107	EGP10330.1	hypothetical protein	410	ZP_09646213.1	60.29	3e-51	Uncharacterized conserved protein (DUF2285)	Bradyrhizobium sp. WSM471
CSIRO_0108	EGP10331.1	hypothetical protein	272	ZP_10081957.1	83.33	9e-47	hypothetical protein Bra1253DRAFT_02687	Bradyrhizobium sp. WSM1253
CSIRO_0109	EGP10332.1	putative transcriptional regulator	176	ZP_09646210.1	81.03	8e-26	putative transcriptional regulator	Bradyrhizobium sp. WSM471
CSIRO_0110	EGP10333.1	hypothetical protein	116
CSIRO_0111	EGP10334.1	hypothetical protein	1196	ZP_10580394.1	88.19	0	hypothetical protein PMI42_03094	Bradyrhizobium sp. YR681
CSIRO_0112	EGP10335.1	hypothetical protein	311	ZP_09434234.1	85.44	8e-59	conserved hypothetical protein	Bradyrhizobium sp. STM 3843
CSIRO_0113	EGP10336.1	hypothetical protein	2015	ZP_10580392.1	79.85	0	putative transcriptional regulator	Bradyrhizobium sp. YR681
CSIRO_0114	EGP10337.1	TolA protein	614	YP_005606865.1	84.31	2e-116	hypothetical protein	Bradyrhizobium japonicum USDA 6
CSIRO_0115	EGP10338.1	Ku domain-containing protein	932	ZP_10081980.1	94.52	0	Ku protein	Bradyrhizobium sp. WSM1253
CSIRO_0116	EGP10339.1	hypothetical protein	149	ZP_10081981.1	91.84	1e-25	hypothetical protein Bra1253DRAFT_02714	Bradyrhizobium sp. WSM1253
CSIRO_0117	EGP10340.1	hypothetical protein	449	YP_005606857.1	95.3	1e-100	hypothetical protein	Bradyrhizobium japonicum USDA 6
CSIRO_0118	EGP10341.1	protein of unknown function DUF159	725	YP_005606856.1	94.19	4e-166	hypothetical protein	Bradyrhizobium japonicum USDA 6
CSIRO_0119	EGP10342.1	hypothetical protein	1247	NP_768631.1	33.08	8e-40	hypothetical protein	Bradyrhizobium japonicum USDA 110
CSIRO_0120	EGP10343.1	Chromosome segregation ATPase	3521	YP_386002.1	24.81	6e-73	hypothetical protein	Geobacter metallireducens GS-15
CSIRO_0121	EGP10344.1	hypothetical protein	674	YP_003022522.1	30.43	3e-17	hypothetical protein GM21_2728	Geobacter sp. M21
CSIRO_0122	EGP10345.1	hypothetical protein	1382	YP_001341078.1	27.21	7e-22	hypothetical protein Mmwyl1_2221	Marinomonas sp. MWYL1
CSIRO_0123	EGP10346.1	hypothetical protein	464
CSIRO_0124	EGP10347.1	hypothetical protein	1529	YP_666021.1	87.3	0	hypothetical protein Meso_4407	Mesorhizobium sp. BNC1
CSIRO_0125	EGP10348.1	AAA ATPase	947	YP_571909.1	90.71	0	AAA ATPase, central region	Nitrobacter hamburgensis X14
CSIRO_0126	EGP10349.1	hypothetical protein	515	YP_571908.1	82.46	4e-100	hypothetical protein Nham_4494	Nitrobacter hamburgensis X14
CSIRO_0127	EGP10350.1	hypothetical protein	965	YP_666018.1	91.56	0	DNA polymerase, beta-like region	Mesorhizobium sp. BNC1
CSIRO_0128	EGP10351.1	CopG-like DNA-binding protein	212	YP_666017.1	97.14	2e-38	transcriptional regulator	Mesorhizobium sp. BNC1
CSIRO_0129	EGP10352.1	hypothetical protein	635	YP_666016.1	85.44	7e-126	hypothetical protein Meso_4402	Mesorhizobium sp. BNC1
CSIRO_0130	EGP10353.1	putative transcriptional regulator	473	YP_666015.1	88.54	7e-91	hypothetical protein Meso_4401	Mesorhizobium sp. BNC1
CSIRO_0131	EGP10354.1	hypothetical protein	935	YP_666014.1	85.1	0	hypothetical protein Meso_4400	Mesorhizobium sp. BNC1
CSIRO_0132	EGP10355.1	hypothetical protein	2684	YP_001985486.1	47.84	0	hypothetical protein RHECIAT_PC0000866	Rhizobium etli CIAT 652
CSIRO_0133	EGP10356.1	exodeoxyribonuclease V beta chain	3185	EHS50195.1	50.85	0	UvrD/REP helicase	Rhizobium sp. PDO1-076
CSIRO_0134	EGP10357.1	hypothetical protein	467
CSIRO_0135	EGP10358.1	hypothetical protein	128
CSIRO_0136	EGP10359.1	hypothetical protein	1241	YP_001990926.1	81.88	0	RES domain-containing protein	Rhodopseudomonas palustris TIE-1
CSIRO_0137	EGP10360.1	hypothetical protein	167
CSIRO_0138	EGP10361.1	hypothetical protein	425	YP_004108439.1	73.94	6e-67	hypothetical protein	Rhodopseudomonas palustris DX-1
